# Supplementary material for: Targeting Ferroptosis with Small Molecule Atranorin (ATR) as a Novel Therapeutic Strategy and Providing New Insight into the Treatment of Breast Cancer
Source: Pharmaceuticals (Basel). 2024 Oct 16;17(10):1380. doi: 10.3390/ph17101380 (PMC11509994; doi:10.3390/ph17101380)
Supplement: Supplementary file 1 [file pharmaceuticals-17-01380-s001.zip]

Archive with 1 entries (1 files):
- pharmaceuticals-3170133-supplementary.pdf
